# Supplementary material for: Dexmedetomidine Preserves Activity of Neurons in Primary Somatosensory Cortex Compared to Propofol and Ketamine
Source: Brain Sci. 2022 Dec 15;12(12):1720. doi: 10.3390/brainsci12121720 (PMC9775739; doi:10.3390/brainsci12121720)
Supplement: Supplementary file 1 [file brainsci-12-01720-s001.zip]

Archive with 1 entries (1 files):
- brainsci-1974770-supplementary.pdf
